# Supplementary material for: The Association between Risk Perception and Hesitancy toward the Booster Dose of COVID-19 Vaccine among People Aged 60 Years and Older in China
Source: Vaccines (Basel). 2022 Jul 12;10(7):1112. doi: 10.3390/vaccines10071112 (PMC9317690; doi:10.3390/vaccines10071112)
Supplement: Supplementary file 1 [file vaccines-10-01112-s001.zip]

Archive with 1 entries (1 files):
- vaccines-1810554-Supplementary file.pdf
